# Supplementary material for: Plantar flexor strength and size decrease following single‐leg disuse in uninjured adults: A meta‐analysis
Source: Clin Physiol Funct Imaging. 2024 Nov 4;45(1):e12912. doi: 10.1111/cpf.12912 (PMC11650561; doi:10.1111/cpf.12912)
Supplement: Supplementary file 1 — Supporting information. [file CPF-45-0-s001.xlsx]

## Sheet: Manuscript Information
Title	Plantar flexor strength and size decrease following single-leg disuse in uninjured adults: A meta-analysis
Authors	Nicholas Preobrazenski, Joel Seigel, Ian Janssen, Sandra Halliday, and Chris McGlory
Affiliations	Faculty of Medicine, University of Ottawa, Ottawa, Ontario, Canada School of Kinesiology and Health Studies, Queen’s University, Kingston, Ontario, Canada Department of Public Health Sciences, Queen's University, Kingston, Ontario, Canada Queen’s University Library, Queen’s University, Kingston, Ontario, Canada Department of Medicine, Queen’s University, Kingston, Ontario, Canada
Population	Uninjured human adults ≥ 18 years of age
Intervention	Single leg muscle disuse by cast or brace immobilization
Comparison	Pre-immobilization
Outcome	Lower limb skeletal muscle size, strength and power
Study Design	Experimental

## Sheet: S1. PRISMA Checklist
Section/topic	#	Checklist item	Reported on page # of submitted manuscript
TITLE
Title	1	Identify the report as a systematic review, meta-analysis, or both.	1
ABSTRACT
Structured summary	2	Provide a structured summary including, as applicable: background; objectives; data sources; study eligibility criteria, participants, and interventions; study appraisal and synthesis methods; results; limitations; conclusions and implications of key findings; systematic review registration number.	2
INTRODUCTION
Rationale	3	Describe the rationale for the review in the context of what is already known.	3
Objectives	4	Provide an explicit statement of questions being addressed with reference to participants, interventions, comparisons, outcomes, and study design (PICOS).	3
METHODS
Protocol and registration	5	Indicate if a review protocol exists, if and where it can be accessed (e.g., Web address), and, if available, provide registration information including registration number.	osf.io/wdexu; osf.io/ut93s
Eligibility criteria	6	Specify study characteristics (e.g., PICOS, length of follow-up) and report characteristics (e.g., years considered, language, publication status) used as criteria for eligibility, giving rationale.	4
Information sources	7	Describe all information sources (e.g., databases with dates of coverage, contact with study authors to identify additional studies) in the search and date last searched.	4
Search	8	Present full electronic search strategy for at least one database, including any limits used, such that it could be repeated.	4
Study selection	9	State the process for selecting studies (i.e., screening, eligibility, included in systematic review, and, if applicable, included in the meta-analysis).	4
Data collection process	10	Describe method of data extraction from reports (e.g., piloted forms, independently, in duplicate) and any processes for obtaining and confirming data from investigators.	4
Data items	11	List and define all variables for which data were sought (e.g., PICOS, funding sources) and any assumptions and simplifications made.	4; Manuscript Information; S2
Risk of bias in individual studies	12	Describe methods used for assessing risk of bias of individual studies (including specification of whether this was done at the study or outcome level), and how this information is to be used in any data synthesis.	4
Summary measures	13	State the principal summary measures (e.g., risk ratio, difference in means).	4
Synthesis of results	14	Describe the methods of handling data and combining results of studies, if done, including measures of consistency (e.g., I2) for each meta-analysis.	4
Risk of bias across studies	15	Specify any assessment of risk of bias that may affect the cumulative evidence (e.g., publication bias, selective reporting within studies).	4
Additional analyses	16	Describe methods of additional analyses (e.g., sensitivity or subgroup analyses, meta-regression), if done, indicating which were pre-specified.	4
RESULTS
Study selection	17	Give numbers of studies screened, assessed for eligibility, and included in the review, with reasons for exclusions at each stage, ideally with a flow diagram.	4 to 6
Study characteristics	18	For each study, present characteristics for which data were extracted (e.g., study size, PICOS, follow-up period) and provide the citations.	4 to 6; S2
Risk of bias within studies	19	Present data on risk of bias of each study and, if available, any outcome level assessment (see item 12).	5; S4
Results of individual studies	20	For all outcomes considered (benefits or harms), present, for each study: (a) simple summary data for each intervention group (b) effect estimates and confidence intervals, ideally with a forest plot.	S3
Synthesis of results	21	Present results of each meta-analysis done, including confidence intervals and measures of consistency.	5 to 6
Risk of bias across studies	22	Present results of any assessment of risk of bias across studies (see Item 15).	S4
Additional analysis	23	Give results of additional analyses, if done (e.g., sensitivity or subgroup analyses, meta-regression [see Item 16]).	6
DISCUSSION
Summary of evidence	24	Summarize the main findings including the strength of evidence for each main outcome; consider their relevance to key groups (e.g., healthcare providers, users, and policy makers).	6 to 8
Limitations	25	Discuss limitations at study and outcome level (e.g., risk of bias), and at review-level (e.g., incomplete retrieval of identified research, reporting bias).	6 to 8
Conclusions	26	Provide a general interpretation of the results in the context of other evidence, and implications for future research.	6 to 8
FUNDING
Funding	27	Describe sources of funding for the systematic review and other support (e.g., supply of data); role of funders for the systematic review.	N/A

## Sheet: S2. Study Details
First Author	Year	Journal	Study Design	Details about group and/or leg randomization	Leg disused/Notes	Leg dominance considered?	Reported performing a sample size calculation for strength, size, or power?	Source(s) of funding
Caplan	2015	J Sport Rehabil	Within-subject	Non-random leg (L)	Nondominant leg	Y	N	Not stated
Christensen	2008	JAP	Within-subject	Non-random leg (ND)	Nondominant leg	Y	N	Not stated
Clark	2006	JAP	Between-subject	Group randomization unclear; Non-random leg (L)	L leg	N	Y	﻿National Aero- nautics and Space Administration (NASA) (NGT5–50446), the 2004 and 2005 NASA Space Physiology Research Grant through the American College of Sports Medicine (ACSM) Foundation, and the 2003 ACSM Mid-Atlantic Regional Chapter Research Award
Cotter	2015	MSSE	Between-subject	Randomized groups; Non-random leg (L)	L leg	N	N	﻿National Space Biomedical Research; ﻿NIH training grant 2T32AR047752 Institute (NSBRI, NCC 9-58-70, MA01601), the National Institutes of Health (NIH, UCI CTSA UL1 TR000153), and the Swedish National Space Board (SNSB, PAT)
Gondin	2004	EJAP	Between-subject	Randomized groups; Non-random leg (R)	R leg	N	Y	Not stated
Horstman	2012	EJAP	Within-subject	Non-random leg (R)	R leg	N	N	Not stated
Hotta	2011	J Phys Anthro	Between-subject	Group randomization unclear; Random leg	Random leg	N	N	﻿Grant-in-Aid for Scientific Research from the Japanese Ministry of Education, Science, Sports and Culture grant (#17300207)
Kilroe	2020	MSSE	Within-subject	Random leg and counter-balanced for between legs	Randomized, counter-balanced for leg dominance	Y	N	﻿The Royal Society, Exeter University, and Maastricht University; ﻿National Institute for Health Research Grant to the University of Exeter (CRF/2016/10027)
Kubota	2008	MSSE	Between-subject	Randomized groups; Non-random leg (L)	L leg	N	N	Not stated
Lee	2006	JAP	Within-subject	Non-random leg (participant's choice)	Participant's choice	N	N	﻿National Space Biomedical Research Institute (Grant NCC9–58)
Lundbye-Jensen	2008	J Phys	Within-subject	Non-random leg (L)	L ankle	N	N	﻿The Danish Health Science Research Council, The Danish Ministry of Culture, The Novo Nordisk Foundation, The Carlsberg Foundation, The Elsass Foundation and the Danish Society ofMultiple Sclerosis
Malis	2018	Mag Res Med	Within-subject	Non-random leg (L + ND)	L leg; all participants were R leg dominant	Y	N	Not stated
Oates	2010	Muscle & Nerve	Between-subject	Randomized groups; Random leg and counter-balanced between legs	Random leg; groups counter-balanced for leg dominance	Y	Y	﻿National Science and Engineering Research Council (NSERC) of Canada and Canadian Institutes of Health Research (CIHR) Collaborative Health Research Project; Graduate scholarships from CIHR, Ontario Graduate Scholarships, and NSERC URSA program
Schulze	2002	MSSE	Between-subject	Randomized groups; Non-random leg (L)	L leg	N	N	NASA; Ball State University
Seynnes	2010	Muscle & Nerve	Within-subject	Non-random leg (R)	R leg	N	N	﻿European Space Agency (grant no. 15097/01/NL/SH)
Seynnes	2008	Acta Physiol (193)	Between-subject	Randomized groups; Non-random leg (R)	R leg	N	N	﻿European Space Agency (grant no. 15097/01/NL/SH)
Sugawara	2004	MSSE	Within-subject	Non-random leg (R)	R leg	N	N	JSPS invitational fellowship program (S03701)
Tesch	2004	JAP	Between-subject	Group randomization unclear; Non-random leg (L)	L leg	N	N	NASA (grant no. 5286); Swedish National Space Board
White	1984	QJEP	Within-subject	Non-random leg (ND + L)	Non-dominant leg; always left	N	N	Not stated

## Sheet: S3. Data Extraction
First Author	Year	Journal	Model	Other model information	Total duration (days)	Population Characteristics (health status, activity status, age group)	Detailed activity status	Total sample Size	Age	SD age	SE Age	Weight (in kg)	SD weight (in kg)	SE Weight	Height (in cm)	SD height (in cm)	SE height	BMI	SD BMI	SE BMI	M, F, M/F	Sex-separated outcome data?	# of F	Subgroups	Subgroup size (completers)	# of F in subgroup	Age	SD age	SE Age	Weight (in kg)	SD weight (in kg)	SE Weight	Height (in cm)	SD height (in cm)	SE height	BMI	SD BMI	SE BMI	Total duration (days)	Types of Measure (Strength, Size, Power)	Method	Measure	Specific Outcomes	PRE-POST change (%)	SD (%)	SE	POST-PRE (absolute)	PRE	SD at PRE
Caplan	2015	J Sport Rehabil	Cast (ankle)	Mobile knee	7	Healthy, not stated, adults	Not stated	6													M			Cast	6		21.8	1		80.1	6.9		177	5					7	Strength	Dynamometer	Peak torque (Nm)	Plantar flexion	-22.7586				72.5	17
Christiansen	2008	JAP	Cast (knee to foot)	Mobile knee	14	Healthy, trained, adults	Moderately trained (4 ± 0.6 h/wk) (SE)	12													M			Cast	12		24	2.97913	0.86	86	13.8564	4	185	6.9282	2	25	2.42487	0.7	14	Size	MRI	CSA (mm^2)	Triceps surae	-6.20728				5413	907.595
Christiansen	2008	JAP	Cast (knee to foot)	Mobile knee	14																																		14				Non-immobilized limb	0.736513				5431	776.305
Christiansen	2008	JAP	Cast (knee to foot)	Mobile knee	14																																		14	Strength	Strain gauge	MVC (Nm)	Plantar flexion (isometric)	-8.70399				260.8	55.0792
Christiansen	2008	JAP	Cast (knee to foot)	Mobile knee	14																																		14				Non-immobilized limb	1.38568				259.8	57.1577
Clark	2006	JAP	ULLS (slingless)	Mobile knee	28	Healthy, not stated, adults	Not stated	18													M/F	N	12	ULLS	12	9	21.25	3.32554	0.96	67.36	10.323	2.98	164.05	8.83346	2.55				28	Strength	Dynamometer	MVC (N)	Plantar flexion (isometric)	-14.2303				231.9	79.3635
Clark	2006	JAP	ULLS (slingless)	Mobile knee	28																																		28	Size	MRI	CSA (cm^2)	Triceps surae	-8.6
Cotter	2015	MSSE	ULLS (slingless)	Mobile knee	10	Not stated, not stated, adults	Not stated	19	21	2.5		65.4	12.2		167	9.2					M/F	N	9	ULLS	9	4	21	1.9		62.4	9.2		166.8	6.7					10	Strength	Leg press machine	3RM (N)	Plantar flexion	-9.5				968	252
Gondin	2004	EJAP	Ankle brace	Mobile knee	14	Healthy, not stated, adults	Not stated	17													M			Immobilized	8		25.8	4.52548	1.6	70	7.35391	2.6	176.4	5.65685	2				14	Strength	Strain gauge	MVC (N)	Triceps surae (isometric)	-17	8.48528	3		124	16.9706
Gondin	2004	EJAP	Ankle brace	Mobile knee	14																																		14	Strength	Strain gauge	Peak torque (Nm)	Triceps surae (isometric)	10.4478				20.1	3.67696
Horstman	2012	EJAP	ULLS (sling)	Mobile knee	21	Healthy, untrained, adults	<5h of PA / wk	6													M			ULLS	6		21	1		79	9		187	6					21	Strength	Dynamometer	MVC (Nm)	Plantar flexion (isometric)	-12.1	5.9			242	54
Hotta	2011	J Phys Anthro	ULLS (slingless)	Mobile knee	20	Healthy, untrained, adults	See Akima 2009	11													M			ULLS	5		21.6	3.4		60.8	9.4		170.2	5.7					20	Strength	Load cell (unique model)	Torque (Nm)	Plantar flexion (isometric)	-10	13.6			143.1	30.2
Hotta	2011	J Phys Anthro	ULLS (slingless)	Mobile knee	20																																		20	Strength			Non-immobilized limb	5.5791				141.6	25.2
Hotta	2011	J Phys Anthro	ULLS (slingless)	Mobile knee	20																																		20	Size	MRI	CSA (mm^2)	Triceps surae	-11	7.5			37.2	8.8
Hotta	2011	J Phys Anthro	ULLS (slingless)	Mobile knee	20																																		20	Size			Non-immobilized limb	8.33333				38.4	9.2
Kilroe	2020	MSSE	Knee brace	Fixed knee	7			13													M			Immobilized	13		20.2	2.16333	0.6							23.4	3.245	0.9	7	Strength	Standard gym equipment	1RM (kg)	Calf raise	-8.3	5.40833	1.5		106	25.2389
Kilroe	2020	MSSE	Knee brace	Fixed knee	7																																						Non-immobilized limb	-1.88679	7.2111	2		106	21.6333
Kubota	2008	MSSE	Cast (ankle)	Mobile knee	14	Healthy, not stated, adults	Not stated	15													M			Control	6		23.2	1.5		71.8	5.8		174.3	4					14	Strength	Dynamometer	Peak torque (Nm)	Plantar flexion (concentric, 60°/s)	-23.9843				76.3	17.9
Kubota	2008	MSSE	Cast (ankle)	Mobile knee	14																																		14	Strength	Dynamometer	Peak torque (Nm)	Plantar flexion (concentric, 120°/s)	-22.4265				54.4	8.5
Lee	2006	JAP	ULLS (sling)	Mobile knee	28	Healthy, not vigourously active, adults	Not involved in "vigorous physical training at the level of competitive athletics for the previous 3 mo"	8													M/F	N	3	ULLS	8	3	28	19.799	7	7.37	29.1328	10.3	171.8	24.3245	8.6				28	Strength	Strain Gauge	Torque (MVC)	Plantar flexion (isometric)	-51.9	27.6248	6.7
Lee	2006	JAP	ULLS (sling)	Mobile knee	28																																		28	Size	MRI	mL	Triceps surae	-6.2				723.5	158.675
Lee	2006	JAP	ULLS (sling)	Mobile knee	28																																		28	Size	MRI	mL	Soleus	-5.5				425.7	74.9533
Lee	2006	JAP	ULLS (sling)	Mobile knee	28																																		28	Size	MRI	mL	Medial gastrocnemius	-7.5				191.1	50.6288
Lee	2006	JAP	ULLS (sling)	Mobile knee	28																																		28	Size	MRI	mL	Lateral gastrocnemius	No value provided. No significant change.
Lundbye-Jensen	2008	J Phys	Cast (ankle)	Mobile knee	14	Healthy, not stated, adults	Not stated	12													M/F	N	3	Cast	12	3	25	6											14	Strength	Strain gauge	Torque (Nm)	Plantar flexion (isometric)	-15				69.3	19.8
Lundbye-Jensen	2008	J Phys	Cast (ankle)	Mobile knee	14																																		14	Strength	Strain gauge	Torque (Nm)	Dorsi flexion (isometric)	-23				43.7	11
Malis	2018	Mag Res Med	ULLS (sling)	Mobile knee	28	Healthy, moderately active, adults	Moderately active	7													M/F	N	2	ULLS	7	2	29.1	5.7		75.4	22.7		168.1	7.4					28	Strength	Pressure transducer	MVC (N)	Plantar flexion (isometric)	-32.6	24.7			339.4	91.5
Malis	2018	Mag Res Med	ULLS (sling)	Mobile knee	28																																		28	Size	MRI	CSA (cm^2)	Medial gastrocnemius	-7.79221				15.4	6.1
Malis	2018	Mag Res Med	ULLS (sling)	Mobile knee	28																																		28	Size	MRI	CSA (cm^2)	Lateral gastrocnemius	-10.6383				9.4	4.9
Malis	2018	Mag Res Med	ULLS (sling)	Mobile knee	28																																		28	Size	MRI	CSA (cm^2)	Soleus	-2.3622				25.4	9.7
Malis	2018	Mag Res Med	ULLS (sling)	Mobile knee	28																																		28	Size	MRI	Volume (cm^3)	Medial gastrocnemius	-9.6	4.5			190.1	69.2
Malis	2018	Mag Res Med	ULLS (sling)	Mobile knee	28																																		28	Size	MRI	Volume (cm^3)	Lateral gastrocnemius	-11.1	7.4			103.5	45.3
Malis	2018	Mag Res Med	ULLS (sling)	Mobile knee	28																																		28	Size	MRI	Volume (cm^3)	Soleus	-7.4	5.9			448.2	171.4
Oates	2010	Muscle & Nerve	Knee brace	Fixed knee	14	Healthy, recreationally active, adults	Recreationally active (exercise ≤ 2d/wk)	17													M/F	N	12	Control	5	3	23.9	4.91935	2.2	73	17.8885	8	176	13.4164	6	23.4	2.45967	1.1	14	Strength	Dynamometer + Strain gauge	Torque (Nm)	Plantar flexion (isometric)	-25.3	5.59017	2.5		185	33.541
Oates	2010	Muscle & Nerve	Knee brace	Fixed knee	14																																		14	Strength	Dynamometer + Strain gauge + MRI	Specific force (Nm/(cm^2))	Plantar flexion	-18.1818				2.75	0.223607
Oates	2010	Muscle & Nerve	Knee brace	Fixed knee	14																																		14	Size	MRI	CSA (cm^2)	Calf muscle	-10				70	6.7082
Oates	2010	Muscle & Nerve	Knee brace	Fixed knee	14																																		14	Size	MRI	CSA (cm^2)	Gastrocnemius	-9.4	5.36656	2.4
Oates	2010	Muscle & Nerve	Knee brace	Fixed knee	14																																		14	Size	MRI	CSA (cm^2)	Soleus	-6.8	4.69574	2.1
Schulze	2002	MSSE	ULLS (sling)	Mobile knee	21	Healthy, untrained, adults	Normoactive, not involved in any physical training program for 6 months before the start of the study	32	30	16.9706	3	80	22.6274	4	181	11.3137	2				M			ULLS-Control	8		27.1	8.48528	3	77.3	14.9907	5.3	181	5.65685	2				21	Strength	Dynamometer	MVC (Nm)	Plantar flexion (isometric)	-17	3.67696	1.3
Schulze	2002	MSSE	ULLS (sling)	Mobile knee	21																																		21	Size	CT	CSA (cm^2)	Calf muscle	-7	2.82843	1		76.5	35.3553
Seynnes	2010	Muscle & Nerve	ULLS (sling)	Mobile knee	24	Healthy, physical activity < 5h/wk, adults	Physicial activity time < 5h/wk	6													M			ULLS	6		23	4.89898	2	79	22.0454	9	187	17.1464	7				24	Strength	Dynamometer + Force transducer	MVC (Nm)	Plantar flexion (isometric)	-15				210	44.0908
Seynnes	2008a	Acta Physiol (193)	ULLS (sling)	Mobile knee	23	Healthy, not stated, adults	Not stated	16													M			ULLS	8		19	0.565685	0.2	70.3	5.9397	2.1	180	56.5685	20				23	Strength	Dynamometer	MVC (Nm)	Plantar flexion (isometric, 14d)	-10				165.7	9.6
Seynnes	2008a	Acta Physiol (193)	ULLS (sling)	Mobile knee	23																																		23	Strength	Dynamometer	MVC (Nm)	Plantar flexion (isometric, 23d)	-9.7	7.07107	2.5		165.7	9.6
Seynnes	2008a	Acta Physiol (193)	ULLS (sling)	Mobile knee	23																																		23	Size	MRI	Volume (cm^3)	Soleus (14d)	-5				527.8	33.4
Seynnes	2008a	Acta Physiol (193)	ULLS (sling)	Mobile knee	23																																		23	Size	MRI	Volume (cm^3)	Soleus (23d)	-7				527.8	33.4
Seynnes	2008a	Acta Physiol (193)	ULLS (sling)	Mobile knee	23																																		23	Size	MRI	Volume (cm^3)	Gastrocnemius medialis (14d)	-6				216.6	20.7
Seynnes	2008a	Acta Physiol (193)	ULLS (sling)	Mobile knee	23																																		23	Size	MRI	Volume (cm^3)	Gastrocnemius medialis (23d)	-10				216.6	20.7
Seynnes	2008a	Acta Physiol (193)	ULLS (sling)	Mobile knee	23																																		23	Size	MRI	Volume (cm^3)	Gastrocnemius lateralis (14d)	-5				121.3	12
Seynnes	2008a	Acta Physiol (193)	ULLS (sling)	Mobile knee	23																																		23	Size	MRI	Volume (cm^3)	Gastrocnemius lateralis (23d)	-6				121.3	12
Seynnes	2008a	Acta Physiol (193)	ULLS (sling)	Mobile knee	23																																		23	Size	MRI	CSA (cm^2)	Gastrocnemius lateralis (14d)	-3				20.2	1.9
Seynnes	2008a	Acta Physiol (193)	ULLS (sling)	Mobile knee	23																																		23	Size	MRI	CSA (cm^2)	Gastrocnemius lateralis (23d)	-3				20.2	1.9
Seynnes	2008a	Acta Physiol (193)	ULLS (sling)	Mobile knee	23																																		23	Size	MRI	Volume (cm^3)	Triceps surae (total) (14d)	-5.2	4.52548	1.6
Seynnes	2008a	Acta Physiol (193)	ULLS (sling)	Mobile knee	23																																		23	Size	MRI	Volume (cm^3)	Triceps surae (total) (23d)	-7.9	6.22254	2.2
Shin	2008	JAP	ULLS (sling)	Mobile knee	24	Healthy, not stated adults	Not stated	5													M/F	N	1		5	1	24.2	5.4		76.4	9.7		178.8	18.5					24	Strength	MR-compatible fiber-optic sensor	MVC (% of pre)	Plantar flexion (isometric)	-53.2	15.6
Sugawara	2004	MSSE	Cast (knee to foot)	Mobile knee	7	Healthy, sedentary or recreationally active, adults	Sedentary or recreationally active, and had not performed any structured regular exercise for at least 1 yr	8													M			Casting	8		22	0	0	63	6.78823	2.4	172	2.82843	1	21.3	1.69706	0.6	7	Strength	Force transducer	MVC (kg)	Plantar flexion (isometric)	-40				75	19.799
Sugawara	2004	MSSE	Cast (knee to foot)	Mobile knee	7																																		7	Size	Not stated	Circumference (cm)	Calf circumference	1.12994				35.4	2.26274
Tesch	2004	JAP	ULLS (slingless)	Mobile knee	35	Healthy, not stated, adults	Were not participating in any regular training programs at time of being recruited	21													M/F	N		Control (UL)	11		40	9		80	14		176	9					35	Size	MRI	Volume (ml)	Soleus + gastrocnemius	-10.5				495	186
Tesch	2004	JAP	ULLS (slingless)	Mobile knee	35																																						Non-immobilized limb	0.6				490	170
White	1984	QJEP	Cast (full-leg)	Fixed knee	14	Healthy, not specified, adults	Not stated	4													M			Immobilization	4		25	14	7										14	Strength	Dynamometer	MVC (N)	Plantar flexion (isometric, 7d)	-11				1367	190
White	1984	QJEP	Cast (full-leg)	Fixed knee	14																																		14	Strength	Dynamometer	MVC (N)	Plantar flexion (isometric, 14d)	-24				1367	190
White	1984	QJEP																																									Non-immobilized limb	5.67752				1321	273
White	1984	QJEP	Cast (full-leg)	Fixed knee	14																																		14	Size	Manual measurement	CSA (cm^2)	Whole calf (7d)	-5				98	12
White	1984	QJEP	Cast (full-leg)	Fixed knee	14																																		14	Size	Manual measurement	CSA (cm^2)	Whole calf (14d)	-8				98	12
Willis	2021	FASEB	Knee brace	Fixed knee	4	Healthy, recreationally active, adults	Recreationally active, not routinely undertaking heavy, structured exercise	8													M			Immobilization	7		22	2								25	3		4	Size	DEXA	Mass (no units given)	Thigh (lean)	-1.68	1.71
Legend
SD calculated using the SE and sample size
PRE and POST values used to calculate the % change
Value from WebPlotDigitizer
[truncated: 20 more columns]

## Sheet: S4. Risk of Bias Assessment
First Author	Year	Journal	Selection bias - random sequence generation	Selection bias - allocation concealment	Performance bias - blinding (strength/size/power outcomes)	Size assessments blinded?	Strength assesssments blinded?	Size assessments attrition	Strength assesssments attrition	Reporting bias - registration (High if not registered)	Other bias
Caplan	2015	J Sport Rehabil	Unclear	Unclear	Unclear	N/A	Unclear	N/A	Low	High
Christensen	2008	JAP	Unclear	Unclear	Unclear	Low	Unclear	Low	Low	High
Clark	2006	JAP	Unclear	Unclear	Unclear	Low	Unclear	Low	Low	High
Cotter	2015	MSSE	Unclear	Unclear	Unclear	N/A	Unclear	N/A	Low	High	Professor Tesch is part owner of YoYo Technology (flywheels used in study)
Gondin	2004	EJAP	Unclear	Unclear	Unclear	N/A	Unclear	N/A	Low	High
Horstman	2012	EJAP	Unclear	Unclear	Unclear	N/A	Unclear	N/A	Low	High
Hotta	2011	J Phys Anthro	Unclear	Unclear	Unclear	Unclear	Unclear	Low	Low	High
Kilroe	2020	MSSE	Unclear	Unclear	High	High	High	Low	Low	Low
Kubota	2008	MSSE	Unclear	Unclear	Unclear	Unclear	Unclear	Low	Low	High
Lee	2006	JAP	Unclear	Unclear	Unclear	Unclear	Unclear	Low	Low	High
Lundbye-Jensen	2008	J Phys	Unclear	Unclear	Unclear	N/A	Unclear	N/A	Low	High
Malis	2018	Mag Res Med	Unclear	Unclear	Unclear	Unclear	Unclear	Low	Low	High
Oates	2010	Muscle & Nerve	Unclear	Unclear	Unclear	Low	Unclear	Low	Low	High
Schulze	2002	MSSE	Unclear	Unclear	Unclear	Unclear	Unclear	Low	Low	High
Seynnes	2010	Muscle & Nerve	Unclear	Unclear	Unclear	N/A	Unclear	N/A	Low	High
Seynnes	2008	Acta Physiol (193)	Unclear	Unclear	Unclear	Unclear	Unclear	Low	Low	High
Sugawara	2004	MSSE	Unclear	Unclear	Unclear	Unclear	Unclear	Low	Low	High
Tesch	2004	JAP	Unclear	Unclear	Unclear	Unclear	Unclear	Low	Low	High
White	1984	QJEP	Unclear	Unclear	Unclear	Unclear	Unclear	Low	Low	High
		Counts
		Unapplicable	0	0	0					0	0
		Unclear risk of bias	19	19	18					0	0
		Low risk of bias	0	0	0					1	0
		High risk of bias	0	0	1					18	0
		Total	19	19	19					19	0

## Sheet: S5. Studies Excluded from MA
Plantar Flexor Strength Meta-Analysis
First Author	Year	Journal	DOI or other identifer		Reason for exclusion
Akima	2009	Aviation, Space, and Environmental Medicine	10.3357/ASEM.2399.2009		No plantar flexor strength data reported
Backx	2017	Sports Medicine	10.1007/s40279-016-0670-2		No plantar flexor strength data reported
Bass	2021	Frontiers in Physiology	10.3389/fphys.2021.653060		No plantar flexor strength data reported
Berg	1991	Journal of Applied Physiology	10.1152/jappl.1991.70.4.1882		No plantar flexor strength data reported
Berg	1996	Acta Physiologica Scandinavia	10.1046/j.1365-201X.1996.476217000.x		No plantar flexor strength data reported
Bilet	2020	Diabetologia	10.1007/s00125-020-05128-1		No plantar flexor strength data reported
Bleeker	2005	The Journal of Physiology	10.1113/jphysiol.2005.085936		No plantar flexor strength data reported
Boesen	2014	Journal of Applied Physiology	10.1152/japplphysiol.01077.2013		No plantar flexor strength data reported
Boesen	2013	The Journal of Physiology	10.1113/jphysiol.2013.261263		No plantar flexor strength data reported
Campbell	2013	Biogerontology	10.1007/s10522-013-9427-6		No plantar flexor strength data reported
Cook	2010	Journal of Applied Physiology	10.1152/japplphysiol.01288.2009		POST data for plantar flexion strength not reported
Davies	1987	European Journal of Applied Physiology and Occupational Physiology	10.1007/BF00690897		POST data (SD) for plantar flexor strength not reported
de Boer	2007	Journal of Physiology	10.1113/jphysiol.2007.135392		No plantar flexor strength data reported
Derave	2003	Journal of Applied Physiology	10.1152/japplphysiol.00977.2002		No plantar flexor strength data reported
Deschenes	2002	American Journal of Physiology-Regulatory, Integrative, and Comparative Physiology	10.1152/ajpregu.00386.2001		No plantar flexor strength data reported
Deschenes	2008	Medicine & Science in Sports & Exercise	10.1249/MSS.0b013e318164f4b6		No plantar flexor strength data reported
Deschenes	2017	American Journal of Physical Medicine & Rehabilitation	10.1097/PHM.0000000000000681		No plantar flexor strength data reported
Dirks	2014	The Journal of Nutrition	10.3945/jn.114.194217		No plantar flexor strength data reported
Dirks	2014	Acta Physiologica	10.1111/apha.12200		No plantar flexor strength data reported
Dudley	1992	Aviation, Space, and Environmental Medicine	PMID: 1510640		No plantar flexor strength data reported
Edwards	2020	American Journal of Clinical Nutrition	10.1093/ajcn/nqaa229		No plantar flexor strength data reported
Glover	2008	The Journal of Physiology	10.1113/jphysiol.2008.160333		No plantar flexor strength data reported
Hafen	2019	Journal of Applied Physiology	10.1152/japplphysiol.01098.2018		No plantar flexor strength data reported
Hespel	2001	The Journal of Physiology	10.1111/j.1469-7793.2001.0625c.xd		No plantar flexor strength data reported
Holloway	2019	Frontiers in Nutrition	10.3389/fnut.2019.00105		No plantar flexor strength data reported
Hortobagyi	2000	The Journal of Physiology	10.1111/j.1469-7793.2000.00293.x		No plantar flexor strength data reported
Hvid	2010	Journal of Applied Physiology	10.1152/japplphysiol.00637.2010		No plantar flexor strength data reported
Hvid	2013	Experimental Gerontology	10.1016/j.exger.2012.11.005		No plantar flexor strength data reported
Hvid	2014	Experimental Gerontology	10.1016/j.exger.2014.01.012		No plantar flexor strength data reported
Jameson	2021	American Journal of Physiology Endocrinology and Metabolism	10.1152/ajpendo.00294.2021		No plantar flexor strength data reported
Jaweed	1995	Journal of Gravitational Physiology	PMID: 11538940		SD for PRE and POST data for planar flexor strength not reported
Jones	2004	FASEB	10.1096/fj.03-1228fje		No plantar flexor strength data reported
Kakehi	2020	Physiological Reports	10.14814/phy2.14516		No plantar flexor strength data reported
Kilroe	2020	American Journal of Physiology Endocrinology and Metabolism	10.1152/ajpendo.00360.2019		No plantar flexor strength data reported
Kilroe	2020	American Journal of Clinical Nutrition	10.1093/ajcn/nqaa136	10.1152/ajpendo.00360.2019	No plantar flexor strength data reported
Labarque	2002	European Journal of Applied Physiology	10.1007/s00421-001-0530-z		No plantar flexor strength data reported
Lammers	2012	American Journal of Physiology Endocrinology and Metabolism	10.1152/ajpendo.00356.2012		Size measures completed using circumference
Larsen	2018	Translational Sports Medicine	10.1002/tsm2.41		No plantar flexor strength data reported
Lee	2006	Journal of Applied Physiology	10.1152/japplphysiol.01085.2005		No PRE and POST data reported for plantar flexor strength
Luo	2020	American Journal Physiology Cell Physiology	10.1152/ajpcell.00072.2020		No plantar flexor strength data reported
MacLennan	2020	Peer J	10.7717/peerj.8224		No plantar flexor strength data reported
MacLennan	2021	Physiological Reports	10.14814/phy2.14677		No plantar flexor strength data reported
McGlory	2019	FASEB	10.1096/fj.201801857RRR		No plantar flexor strength data reported
Mitchell	2018	Journal of Applied Physiology	10.1152/japplphysiol.00803.2017		Incomplete POST data (SD not reported) for plantar flexor strength
Mortensen	2012	American Journal of Physiology Heart and Circulatory Physiology	10.1152/ajpheart.01204.2011		No plantar flexor strength data reported
Perry	2016	Journal of Applied Physiology	10.1152/japplphysiol.00558.2016		No plantar flexor strength data reported
Pingel	2009	European Journal of Applied Physiology	10.1007/s00421-009-1055-0		No PRE and POST data reported for plantar flexor strength
Richter	1989	Journal of Applied Physiology	10.1152/jappl.1989.67.1.19		No plantar flexor strength data reported
Rooks	2017	Journal of Cachexia, Sarcopenia and Muscle	10.1002/jcsm.12205		No plantar flexor strength data reported
Rytter	2020	Medicine & Science in Sports & Exercise	10.1249/MSS.0000000000002369		No plantar flexor strength data reported
Sakuma	2009	Acta Physiologica	10.1111/j.1748-1716.2009.01995.x		No plantar flexor strength data reported
Schulze	2002	Medicine & Science in Sports & Exercise	10.1097/00005768-200202000-00019		No PRE and POST data reported for plantar flexor strength
Seynnes	2008b	Acta Physiologica	10.1111/j.1748-1716.2008.01842.x		No plantar flexor strength data reported
Shin	2008	Journal of Applied Physiology	10.1152/japplphysiol.90699.2008		No PRE and POST data reported for plantar flexor strength
Slysz	2021	Medicine & Science in Sports & Exercise	10.1249/MSS.0000000000002544		No plantar flexor strength data reported
Snijders	2014	Clinical Science	10.1042/CS20130295		No plantar flexor strength data reported
Stillwell	1967	Archives of Physical Medicine and Rehabilitation	PMID: 6025089		No plantar flexor strength data reported
Stokes	2020	Cell Reports	10.1016/j.celrep.2020.107980		No plantar flexor strength data reported
Suetta	2009	Journal of Applied Physiology	10.1152/japplphysiol.00290.2009	10.1371/journal.pone.0051238	No plantar flexor strength data reported
Suetta	2012	PLoS ONE	10.1371/journal.pone.0051238		No plantar flexor strength data reported
Tesch	1994	Journal of Gravitational Physiology	PMID: 11538764		No plantar flexor strength data reported
Tesch	2004	Journal of Applied Physiology	10.1152/japplphysiol.01051.2003		No plantar flexor strength data reported
Thom	2001	Acta Physiologica Scandinavia	10.1046/j.1365-201X.2001.00853.x		No plantar flexor strength data reported
Veldhuizen	1993	International Journal of Sports Medicine	10.1055/s-2007-1021178		No plantar flexor strength data reported
Vigelsø	2015	Journal of Rehabilitation Medicine	10.2340/16501977-1961		No plantar flexor strength data reported
Wall	2014	Acta Physiologica	10.1111/apha.12190		No plantar flexor strength data reported
Wall	2016	American Journal of Physiology Endocrinology and Metabolism	10.1152/ajpendo.00227.2015		No plantar flexor strength data reported
Willis	2021	FASEB	10.1096/fj.202100276RR		No plantar flexor strength data reported
Yasuda	2005	JAP	10.1152/japplphysiol.00247.2005		No plantar flexor strength data reported
Plantar Flexor Size Meta-Analysis
First Author	Year	Journal	DOI or other identifer		Reason for exclusion
Akima	2009	Aviation, Space, and Environmental Medicine	10.3357/ASEM.2399.2009		No plantar flexor size data reported
Backx	2017	Sports Med	10.1007/s40279-016-0670-2		No plantar flexor size data reported
Bass	2021	Frontiers in Physiology	10.3389/fphys.2021.653060		Only medial gastrocnemius size data reported
Berg	1991	Journal of Applied Physiology	10.1152/jappl.1991.70.4.1882		No plantar flexor size data reported
Berg	1996	Acta Physiologica Scandinavia	10.1046/j.1365-201X.1996.476217000.x		No plantar flexor size data reported
Bilet	2020	Diabetologia	10.1007/s00125-020-05128-1		No plantar flexor size data reported
Bleeker	2005	Journal of Physiology	10.1113/jphysiol.2005.085936		No plantar flexor size data reported
Boesen	2014	Journal of Applied Physiology	10.1152/japplphysiol.01077.2013		No plantar flexor size data reported
Boesen	2013	Journal of Physiology	10.1113/jphysiol.2013.261263		No plantar flexor size data reported
Caplan	2015	Journal of Sport Rehabilitation	10.1123/jsr.2013-0137		No plantar flexor size data reported
Clark	2006	JAP	10.1152/japplphysiol.01402.2005		PRE and POST data for triceps surae size not reported
Campbell	2013	Biogerontology	10.1007/s10522-013-9427-6		No plantar flexor size data reported
Cook	2010	Journal of Applied Physiology	10.1152/japplphysiol.01288.2009		POST data for triceps surae size not reported
Cotter	2015	Medicine & Science in Sports & Exercise	10.1249/MSS.0000000000000483		No plantar flexor size data reported
Davies	1987	European Journal of Applied Physiology and Occupational Physiology	10.1007/BF00690897		POST data (SD) for plantar flexor strength not reported
de Boer	2007	Journal of Physiology	10.1113/jphysiol.2007.135392		No plantar flexor size data reported
Derave	2003	Journal of Applied Physiology	10.1152/japplphysiol.00977.2002		No plantar flexor size data reported
Deschenes	2002	American Journal of Physiology-Regulatory, Integrative, and Comparative Physiology	10.1152/ajpregu.00386.2001		No plantar flexor size data reported
Deschenes	2008	Medicine & Science in Sports & Exercise	10.1249/MSS.0b013e318164f4b6		No plantar flexor size data reported
Deschenes	2017	American Journal of Physical Medicine & Rehabilitation	10.1097/PHM.0000000000000681		No plantar flexor size data reported
Dirks	2014	The Journal of Nutrition	10.3945/jn.114.194217		No plantar flexor size data reported
Dirks	2014	Acta Physiologica	10.1111/apha.12200		No plantar flexor size data reported
Dudley	1992	Aviation, Space, and Environmental Medicine	PMID: 1510640		No plantar flexor size data reported
Edwards	2020	American Journal of Clinical Nutrition	10.1093/ajcn/nqaa229		No plantar flexor size data reported
Gondin	2004	European Journal of Applied Physiology	10.1007/s00421-004-1225-z		No plantar flexor size data reported
Glover	2008	The Journal of Physiology	10.1113/jphysiol.2008.160333		No plantar flexor size data reported
Hafen	2019	Journal of Applied Physiology	10.1152/japplphysiol.01098.2018		No plantar flexor size data reported
Hespel	2001	The Journal of Physiology	10.1111/j.1469-7793.2001.0625c.xd		No plantar flexor size data reported
Holloway	2019	Frontiers in Nutrition	10.3389/fnut.2019.00105		No plantar flexor size data reported
Horstman	2012	European Journal of Applied Physiology	10.1007/s00421-011-1958-4		No plantar flexor size data reported
Hortobagyi	2000	The Journal of Physiology	10.1111/j.1469-7793.2000.00293.x		No plantar flexor size data reported
Hvid	2010	Journal of Applied Physiology	10.1152/japplphysiol.00637.2010		No plantar flexor size data reported
Hvid	2013	Experimental Gerontology	10.1016/j.exger.2012.11.005		No plantar flexor size data reported
Hvid	2014	Experimental Gerontology	10.1016/j.exger.2014.01.012		No plantar flexor size data reported
Jameson	2021	American Journal of Physiology Endocrinology and Metabolism	10.1152/ajpendo.00294.2021		No plantar flexor size data reported
Jaweed	1995	Journal of Gravitational Physiology	PMID: 11538940		No plantar flexor size data reported
Jones	2004	FASEB	10.1096/fj.03-1228fje		No plantar flexor size data reported
Kakehi	2020	Physiological Reports	10.14814/phy2.14516		No plantar flexor size data reported
Kilroe	2020	American Journal of Physiology Endocrinology and Metabolism	10.1152/ajpendo.00360.2019		No plantar flexor size data reported
Kilroe	2020	Medicine & Science in Sports & Exercise	10.1249/MSS.0000000000002200		No plantar flexor size data reported
Kilroe	2020	American Journal of Clinical Nutrition	10.1093/ajcn/nqaa136		No plantar flexor size data reported
Kubota	2011	Journal of Science and Medicine in Sport	10.1016/j.jsams.2010.08.007		Plantar flexor size data obtained using circumference measures
Kubota	2008	Medicine & Science in Sports & Exercise	10.1249/MSS.0b013e31815ddac6		Plantar flexor size data obtained using circumference measures
Labarque	2002	European Journal of Applied Physiology	10.1007/s00421-001-0530-z		No plantar flexor size data reported
Lammers	2012	American Journal of Physiology Endocrinology and Metabolism	10.1152/ajpendo.00356.2012		Plantar flexor size data obtained using circumference measures
Larsen	2018	Translational Sports Medicine	10.1002/tsm2.41		No plantar flexor size data reported
Lundbye-Jensen	2008	The Journal of Physiology	10.1113/jphysiol.2008.156547		No plantar flexor size data reported
Luo	2020	American Journal Physiology Cell Physiology	10.1152/ajpcell.00072.2020		No plantar flexor size data reported
MacLennan	2020	Peer J	10.7717/peerj.8224		No plantar flexor size data reported
MacLennan	2021	Physiological Reports	10.14814/phy2.14677		No plantar flexor size data reported
Malis	2018	Magnetic Resonance in Medicine	10.1002/mrm.26759		Only subgroups on plantar flexor musculature reported
McGlory	2019	FASEB	10.1096/fj.201801857RRR		No plantar flexor size data reported
Mitchell	2018	Journal of Applied Physiology	10.1152/japplphysiol.00803.2017		Incomplete POST data (SD not reported) for plantar flexor size
Mortensen	2012	American Journal of Physiology Heart and Circulatory Physiology	10.1152/ajpheart.01204.2011		No plantar flexor size data reported
Perry	2016	Journal of Applied Physiology	10.1152/japplphysiol.00558.2016		No plantar flexor size data reported
Pingel	2009	European Journal of Applied Physiology	10.1007/s00421-009-1055-0		No PRE and POST data reported for plantar flexor size
Richter	1989	Journal of Applied Physiology	10.1152/jappl.1989.67.1.19		No plantar flexor size data reported
Rooks	2017	Journal of Cachexia, Sarcopenia and Muscle	10.1002/jcsm.12205		No plantar flexor size data reported
Rytter	2020	Medicine & Science in Sports & Exercise	10.1249/MSS.0000000000002369		No plantar flexor size data reported
Sakuma	2009	Acta Physiologica	10.1111/j.1748-1716.2009.01995.x		No plantar flexor size data reported
Seynnes	2010	Muscle & Nerve	10.1002/mus.21228		No plantar flexor size data reported
Seynnes	2008a	Acta Physiologica	10.1111/j.1748-1716.2008.01874.x		Only subgroups on plantar flexor musculature reported
Seynnes	2008b	Acta Physiologica	10.1111/j.1748-1716.2008.01842.x		Only subgroups on plantar flexor musculature reported
Shin	2008	Journal of Applied Physiology	10.1152/japplphysiol.90699.2008		No plantar flexor size data reported
Slysz	2021	Medicine & Science in Sports & Exercise	10.1249/MSS.0000000000002544		No plantar flexor size data reported
Snijders	2014	Clinical Science	10.1042/CS20130295		No plantar flexor size data reported
Stillwell	1967	Archives of Physical Medicine and Rehabilitation	PMID: 6025089		No plantar flexor size data reported
Stokes	2020	Cell Reports	10.1016/j.celrep.2020.107980		No plantar flexor size data reported
Suetta	2009	Journal of Applied Physiology	10.1152/japplphysiol.00290.2009		No plantar flexor size data reported
Suetta	2012	PLoS ONE	10.1371/journal.pone.0051238		No plantar flexor size data reported
Sugawara	2004	Medicine & Science in Sports & Exercise	10.1249/01.MSS.0000142410.45142.28		Plantar flexor size data obtained using circumference measures
Tesch	1994	Journal of Gravitational Physiology	PMID: 11538764		No plantar flexor size data reported
Thom	2001	Acta Physiologica Scandinavia	10.1046/j.1365-201X.2001.00853.x		No plantar flexor size data reported
Veldhuizen	1993	International Journal of Sports Medicine	10.1055/s-2007-1021178		No plantar flexor size data reported
Vigelsø	2015	Journal of Rehabilitation Medicine	10.2340/16501977-1961		No plantar flexor size data reported
Wall	2014	Acta Physiologica	10.1111/apha.12190		No plantar flexor size data reported
Wall	2016	American Journal of Physiology Endocrinology and Metabolism	10.1152/ajpendo.00227.2015		No plantar flexor size data reported
White	1984	Quarterly Journal of Experimental Physiology	10.1113/expphysiol.1984.sp002860		Plantar flexor size data obtained using circumference measures
Willis	2021	FASEB	10.1096/fj.202100276RR		No plantar flexor size data reported
Yasuda	2005	JAP	10.1152/japplphysiol.00247.2005		No plantar flexor size data reported

## Sheet: S6. Funnel Plots
Plantar Flexor Strength												Plantar Flexor Size
						Egger Regression												Egger Regression
							Estimate	SE	CI LL	CI UL									Estimate	SE	CI LL	CI UL
						Intercept	-2.39828	0.867949	-4.24827	-4.24827								Intercept	-0.892303	0.776537	-2.88846	1.10385
						Slope	0.553504	0.464088	-0.435677	1.54268								Slope	0.111111	0.386937	-0.883543	1.10576
						t test	-2.76316											t test	-1.14908
						p-value	0.0152459											p-value	0.31456
	Combined effect size	Observed		Heterogeneity	Adjusted								Combined effect size	Observed		Heterogeneity	Adjusted
	Effect Size	-0.705844		Q	23.1837								Effect Size	-0.327023		Q	0.557724
	SE	0.105089		pQ	0.334263								SE	0.0679403		pQ	0.989857
	CI Lower limit	-0.929837		I2	0.0941912								CI Lower limit	-0.501669		I2	0
	CI Upper limit	-0.481851		T2	0.0317823								CI Upper limit	-0.152376		T2	0
	PI Lower limit	-0.929837		T	0.178276								PI Lower limit	-0.501669		T	0
	PI Upper limit	-0.481851											PI Upper limit	-0.152376
	Combined effect size	Adjusted		Trim and Fill	On								Combined effect size	Adjusted		Trim and Fill	On
	Effect Size	-0.477887		Estimator for missing studies	Leftmost Run/Rightmost Run								Effect Size	-0.327023		Estimator for missing studies	Leftmost Run/Rightmost Run
	SE	0.11636		Search from mean	Right								SE	0.0679403		Search from mean	Right
	CI Lower limit	-0.719871		Number of imputed studies	6								CI Lower limit	-0.501669		Number of imputed studies	0
	CI Upper limit	-0.235904											CI Upper limit	-0.152376
	PI Lower limit	-0.920615											PI Lower limit	-0.501669
	PI Upper limit	-0.0351598											PI Upper limit	-0.152376
